# Supplementary material for: Phased epigenomics and methylation inheritance in a historical Vitis vinifera hybrid
Source: Genome Biol. 2025 Nov 17;26:392. doi: 10.1186/s13059-025-03858-2 (PMC12621364; doi:10.1186/s13059-025-03858-2)
Supplement: Supplementary file 2 — Additional file 2: table S1. Whole-Genome Bisulfite Sequencing read statistics (number of reads). Table S2. Bisulfite conversion statistics (%). Table S3. Methylkit data processing (number of cytosines). Table S4. Overall average methylation levels (%). Table S5. Cytosine contexts distribution (%). Table S6. Methylation vs. gene expression. Table S7. DMA results (number of significant hypo-/hyper-methylated regions). Table S8. Proportion of DMRs located in introns containing TEs (%). Table S9. TE composition of the Cabernet Sauvignon genome. Table S10. Intra-cultivar DMA results (number of significant hypo-/hyper-methylated regions). Table S11. Number of mapped reads after bismark mapping on each CS haplotype. Table S12. Number of windows with variants. Table S13. Substitution type distribution. Table S14. Number of SNPs shared between pairs of clones. Table S15. Number of SNPs shared between clones. Table S16. DMRs with polymorphic sites compared to the overall DMRs. Table S17. Average number of SNPs in regions considered DMR or not significant. Table S18. RNA-Seq mapping rates. Table S19. DEA results for the DE alleles. Table S20. Intersection of the DE alleles between the comparisons involving CS and the parental comparison CFvSB. Table S21. Differentially expressed sRNA clusters located within 1 kb of the DMRs and considered inherited (iCF/iSB). Table S22. Bismark results - mapping on phased genomes (number of reads). Table S23. Bismark results - mapping per haplotype (number of reads). Table S24. Bismark deduplication results (number of alignments). Table S25. Bismark results. Table S26. RNA-Seq read filtering. Table S27. Read statistics pos-trimming by ShortStack. Table S28. Read statistics pre- and post-trimming by fastp for the berry samples. Table S29. Read statistics pre- and post-trimming by fastp for the leaf samples. [file 13059_2025_3858_MOESM2_ESM.xlsx]

## Sheet: Table S1
Table S1. Whole-Genome Bisulfite Sequencing read statistics (number of reads)
Cultivar	Clone	Read	Raw	Trimmed	Filtered	Down-sampled
Cabernet Franc	01	1	122777847	122777847	117689768	82462299
		2	122777847	122777847	117689768	82462299
	03	1	92124765	92124765	88488100	82462299
		2	92124765	92124765	88488100	82462299
	04	1	130798433	130798433	110756543	82462299
		2	130798433	130798433	110756543	82462299
Cabernet Sauvignon	06	1	159903197	159903197	155720725	82462299
		2	159903197	159903197	155720725	82462299
	08	1	118624237	118624237	112933656	82462299
		2	118624237	118624237	112933656	82462299
	47	1	160153702	160153702	156020945	82462299
		2	160153702	160153702	156020945	82462299
Sauvignon Blanc	01	1	101113050	101113050	82462299	82462299
		2	101113050	101113050	82462299	82462299
	06	1	120873222	120873222	114006788	82462299
		2	120873222	120873222	114006788	82462299
	14	1	104532537	104532537	97229414	82462299
		2	104532537	104532537	97229414	82462299

## Sheet: Table S2
Table S2. Bisulfite conversion statistics (%)
Cultivar	Clone	CG	CHG	CHH
Cabernet Franc	01	99.1	99.1	99.1
	03	99.1	99.1	99.1
	04	99	99	99
Cabernet Sauvignon	06	98	98	98
	08	99.2	99.2	99.2
	47	98.9	98.9	98.9
Sauvignon Blanc	01	99.1	99.1	99.1
	06	99.1	99.1	99.1
	14	99.1	99.1	99.1

## Sheet: Table S3
Table S3. Methylkit data processing (number of cytosines)
Cultivar	Clone	Reference	CG				CHG				CHH
			Raw	Filtered	Normalized	United	Raw	Filtered	Normalized	United	Raw	Filtered	Normalized	United
Cabernet Franc	01	CF1	12261600	2124066	2124066	1266205	18646447	3009378	3009378	1713622	133125225	15058476	15058476	7775667
		CF2	11902900	2022021	2022021	1199944	18221876	2899809	2899809	1645065	129407305	14672215	14672215	7585796
	03	CF1	12261600	2100715	2100715	1266205	18646447	3014287	3014287	1713622	133125225	15087483	15087483	7775667
		CF2	11902900	2001220	2001220	1199944	18221876	2907180	2907180	1645065	129407305	14715820	14715820	7585796
	04	CF1	12261600	1781860	1781860	1266205	18646447	2376379	2376379	1713622	133125225	10754139	10754139	7775667
		CF2	11902900	1683277	1683277	1199944	18221876	2274860	2274860	1645065	129407305	10448483	10448483	7585796
Cabernet Sauvignon	06	CSCF	14769660	2498416	2498416	1458573	20325856	3648891	3648891	1969752	136698721	18044628	18044628	8916928
		CSSB	14022066	2478933	2478933	1450602	19858107	3634544	3634544	1965799	136196423	18084632	18084632	8948980
	08	CSCF	14769660	2104071	2104071	1458573	20325856	2724518	2724518	1969752	136698721	12209447	12209447	8916928
		CSSB	14022066	2064023	2064023	1450602	19858107	2695668	2695668	1965799	136196423	12239199	12239199	8948980
	47	CSCF	14769660	2485378	2485378	1458573	20325856	3578771	3578771	1969752	136698721	17491242	17491242	8916928
		CSSB	14022066	2462667	2462667	1450602	19858107	3563966	3563966	1965799	136196423	17528976	17528976	8948980
Sauvignon Blanc	01	SB1	11955172	1533841	1533841	1143275	18449813	2108586	2108586	1597158	133266525	9736126	9736126	7366303
		SB2	11559220	1505878	1505878	1125638	17941193	2073203	2073203	1573445	128858794	9551403	9551403	7242063
	06	SB1	11955172	1981150	1981150	1143275	18449813	2935309	2935309	1597158	133266525	14924002	14924002	7366303
		SB2	11559220	1944418	1944418	1125638	17941193	2884590	2884590	1573445	128858794	14624194	14624194	7242063
	14	SB1	11955172	2053173	2053173	1143275	18449813	2985059	2985059	1597158	133266525	14993855	14993855	7366303
		SB2	11559220	2016050	2016050	1125638	17941193	2936515	2936515	1573445	128858794	14709725	14709725	7242063

## Sheet: Table S4
Table S4. Overall average methylation levels (%)
Cultivar	Context	Methylation
CF	CG	84.2
	CHG	66.2
	CHH	5.63
CS	CG	82.5
	CHG	61.3
	CHH	5.07
SB	CG	81.7
	CHG	60
	CHH	4.27

## Sheet: Table S5
Table S5. Cytosine contexts distribution (%)
Cultivar	Context	Intergenic	Exon	Intron
CF	CG	83.32	7.08	9.6
	CHG	79.21	9.17	11.62
	CHH	81.88	5.95	12.17
CS	CG	81.26	7.87	10.86
	CHG	76.17	10.44	13.39
	CHH	78.63	7.1	14.27
SB	CG	81.86	8.06	10.09
	CHG	77.48	10.15	12.37
	CHH	80.77	6.53	12.69

## Sheet: Table S6
Table S6. Methylation vs gene expression
Context	Reference	Total number	Expressed Not methylated	Expressed Methylated	Not expressed Methylated	Expressed Not methylated (%)	Expressed Methylated (%)	Not expressed Methylated (%)
CG	CF04	15906	3789	5031	4915	23.8212	31.6296	30.9003
CG	CS08	24581	5237	6233	9901	21.3051	25.357	40.2791
CG	SB01	18104	4577	5510	5442	25.2817	30.4353	30.0597
CHG	CF04	17990	6719	3287	4100	37.3485	18.2713	22.7904
CHG	CS08	27094	8448	4171	8708	31.1803	15.3946	32.14
CHG	SB01	20321	7977	3384	4358	39.255	16.6527	21.4458
CHH	CF04	21317	11578	490	174	54.3135	2.29863	0.81625
CHH	CS08	31735	15077	202	84	47.5091	0.636521	0.264692
CHH	SB01	24284	13595	258	81	55.9834	1.06243	0.333553

## Sheet: Table S7
Table S7. DMA results (number of significant hypo-/hyper-methylated regions)
Context	Total number of regions	CF vs SB	CS vs CF	CS vs SB
CG	78586	217/222	108/140	81/140
CHG	121652	520/1124	522/369	322/632
CHH	346179	105/418	359/52	150/81

## Sheet: Table S8
Table S8. Proportion of DMRs located in introns containing TEs (%)
Context	Comparison	Hypo-methylated	NS	Hyper-methylated
CG	CFvSB	23.4375	82.8969	41.8605
	CSvCF	18.5185	82.849	39.1304
	CSvSB	3.84615	82.8332	22.2222
CHG	CFvSB	44.4444	72.9618	66.092
	CSvCF	60.4743	72.9173	52.5424
	CSvSB	53.9216	72.9119	68.8474
CHH	CFvSB	91.1111	61.089	75.7576
	CSvCF	86.9565	61.0872	91.4894
	CSvSB	70	61.1072	78.4314

## Sheet: Table S9
Table S9. TE composition of the Cabernet Sauvignon genome
Family	Length (bp)	Percentage
Gypsy	258516210	49.0006
Copia	111609685	21.1551
LINE/L1	41162580	7.80219
MuDR	34930062	6.62084
LTR Retrotransposon	28378286	5.37898
Harbinger	17343779	3.28744
EnSpm/CACTA	16999642	3.22221
hAT	14758867	2.79748
DNA Transposon	1890356	0.358309
Helitron	867796	0.164487
P	340020	0.0644493
Unspecified	215547	0.040856
Chapaev	157751	0.029901
Transib	128258	0.0243107
RTE	81869	0.0155179
Penelope	72760	0.0137913
Mariner/Tc1	38171	0.00723515
LINE/L2	37416	0.00709204
LINE/R2	16764	0.00317754
tRNA	14212	0.00269382
Insertion element	10639	0.00201658
Non-LTR Retrotransposon	6431	0.00121897
SINE2/tRNA	268	5.07982e-05

## Sheet: Table S10
Table S10. Intra-cultivar DMA results (number of significant hypo-/hyper-methylated regions)
Context	Cultivar	Total	Hap1 vs Hap2
CG	CF	73303	58/61
CHG		121760	260/246
CHH		338954	200/188
CG	SB	69694	48/56
CHG		118462	216/276
CHH		338451	96/114

[truncated: 19 more sheets: Table S11, Table S12, Table S13, Table S14, Table S15, Table S16, Table S17, Table S18, Table S19, Table S20, Table S21, Table S22, Table S23, Table S24, Table S25, Table S26, Table S27, Table S28, Table S29]
